# Supplementary material for: Electrodegradation of Acid Mixture Dye through the Employment of Cu/Fe Macro-Corrosion Galvanic Cell in Na2SO4 Synthetic Wastewater
Source: Molecules. 2021 Jul 29;26(15):4580. doi: 10.3390/molecules26154580 (PMC8348103; doi:10.3390/molecules26154580)
Supplement: Supplementary file 1 [file molecules-26-04580-s001.zip]

Archive with 1 entries (1 files):
- molecules-1290675-supplementary.pdf
